# Supplementary material for: Influence of Single-Nucleotide Polymorphisms on Clinical Outcomes of Capecitabine-Based Chemotherapy in Colorectal Cancer Patients: A Systematic Review
Source: Cancers (Basel). 2023 Mar 17;15(6):1821. doi: 10.3390/cancers15061821 (PMC10046456; doi:10.3390/cancers15061821)
Supplement: Supplementary file 1 [file cancers-15-01821-s001.zip]

Archive with 1 entries (1 files):
- cancers-2233031-supplementary.pdf
